# Supplementary material for: Vitamin D and Exercise Performance in Professional Soccer Players
Source: PLoS One. 2014 Jul 3;9(7):e101659. doi: 10.1371/journal.pone.0101659 (PMC4081585; doi:10.1371/journal.pone.0101659)
Supplement: File S1 — Supplementary File Data.xlsx which include all performed vitamin D and performance parameters measurements in this study. (XLSX) [file pone.0101659.s001.xlsx]

## Sheet: Sheet1
Vit D pre	Vit D post	VO2max Pre	SJ Pre	CMJ Pre	10m Pre	20m Pre	Body Weight Pre	Body Fat Pre	VO2max Post	SJ Post	CMJ Post	10m Post	20m Post	Body Weight Post	Body Fat Post
35.9	63.1	61.53	40	41	1.7	3.03	72.5	9.6	61.69	37	39	1.79	3.06	72	9.36
37.2	44.1	57.6	38	38	1.8	3.06	79	13.1	56.28	35	36	1.84	3.1	82.6	15.8
41.3	44.3	61.53	39	42	1.7	3	73	6.6	61.53	37	39	1.78	3.03	75	8.41
40.4	45.6	61.7	42	42	1.7	2.99	70	9.7	61.7	40	40	1.76	3	75	10.55
38.9	43.8	60.1	41	42	1.7	2.98	78	9.2	59.9	38	40	1.7	3.01	80.8	12.92
32.7	56.7	56.28	42	43	1.7	3.01	81.5	8.9	55.9	40	42	1.76	3.04	82	10.25
34.1	34.5	59.9	44	43	1.7	2.99	76	6.2	58.7	41	42	1.73	3.01	76	10.9
30.7	55.3	55.6	43	42	1.7	2.98	83.5	9.8	55.6	40	39	1.76	3.04	82	10.8
33.6	49.3	59.1	43	45	1.8	3.08	87	16.1	59.1	40	43	1.82	3.13	92.5	22.44
42.1	45.6	59.71	43	47	1.7	2.96	87	5.1	59.71	40	45	1.7	2.99	87.4	5.85
33.7	35.1	58.7	39	43	1.8	3.03	76.8	7.3	56.7	36	39	1.87	3.06	78.5	9.58
38.4	46.7	60.1	39	39	1.8	3.05	80.4	9	60.1	35	36	1.85	3.07	83	11.72
23	39.4	55.8	33	33	1.8	3.18	75	16.2	54.3	30	33	1.85	3.22	75	18.36
36.8	50.8	59.82	37	38	1.9	3.11	69	8.9	59.82	35	36	1.92	3.15	70	10.07
42	46.1	59.9	39	41	1.7	2.96	84	9.6	59.9	37	39	1.75	2.99	86.6	11.72
27.5	36.9	57.9	36	39	1.8	3.07	77	9.5	57.1	34	37	1.84	3.1	78	10
25.6	38.3	56.9	35	35	1.8	3.09	70	4.8	54.9	35	35	1.88	3.13	72	5.4
29.9	38.7	59.9	38	38	1.8	3.01	69.6	8.9	57.6	36	37	1.8	3.03	70	9.71
28.8	44.1	58.9	36	36	1.8	3.1	75.8	6.3	56.8	35	36	1.84	3.14	77.1	7.49
38.2	42.1	61.6	39	41	1.7	3.01	85.1	12.5	61.6	36	40	1.77	3.04	85.6	13.4
54.6	106	56.3	48	52	1.6	2.91	86.9	6.3	56.3	45	47	1.66	2.95	88	6.9
38.7	45.2	62.78	39	42	1.7	2.99	73	5.2	62.78	37	40	1.77	3.02	74	5.8
32.2	53.9	65.24	45	44	1.71	3.01	78.2	4.9	65.24	41	42	1.78	3.05	80	5.3
33.8	57.1	60.18	40	41	1.76	3.06	77.3	7.1	60.18	37	39	1.8	3.1	79	7.8
26.9	28.4	58.9	35	37	1.75	3.07	82	15.3	55.4	33	37	1.79	3.11	83.4	17.8
29.4	41.2	58.69	37	39	1.81	3.1	75	9.9	58.69	35	34	1.86	3.14	77	10.9
39.4	49.2	60.1	41	44	1.7	2.99	78	9.8	60.1	39	42	1.78	3.04	79	11.4
42.3	53.1	53.1	45	47	1.67	2.94	80.7	14.9	53.1	42	43	1.7	2.99	82	16.1
34.9	51.1	52.44	43	42	1.71	3.03	69.2	7	52.44	40	40	1.73	3.05	70	8.1
35.7	57.9	52.78	41	44	1.69	2.92	101	16.5	52.78	37	40	1.72	2.95	104	18.9
30.3	49.1	59.87	37	36	1.84	3.11	83.3	13	59.87	42	45	1.7	3	93.2	14.67
30.3	53.4	60.1	44	49	1.66	2.95	90.7	9.5	59.9	40	42	1.72	3.02	87.1	10.87
37.3	39.1	66.13	43	45	1.73	3.02	85.6	8.6	66.13	34	38	1.81	3.09	69	9.04
33.2	40.3	61.86	37	40	1.78	3.06	67	9	61.86	41	43	1.75	3.07	77.8	10.31
44.2	59.9	65.83	44	46	1.69	3	77	8.9	65.83	38	38	1.95	3.18	85	10.2
35.6	36.1	54.72	41	41	1.88	3.14	84	14.3	54.72	34	40	1.77	3.09	69.9	16.03
33.2	37.8	66.13	38	42	1.72	3.04	68.9	5.8	66.13	37	40	1.82	3.03	84.2	6.5
35.9	63.1	59.77	40	42	1.77	3	82	6.9	59.77	36	38	1.77	3.08	70	7.9
42.3	44.9	61	38	39	1.76	3.03	68.9	7.2	61	39	40	1.75	3.04	73	8.6
38.3	45.1	60.12	41	43	1.72	3.02	71	5.8	60.12	41	43	1.69	2.96	79	6.1
45.3	47.1	62.4	45	47	1.65	2.9	77	12.3	62.4	34	35	1.89	3.15	85	13.1
30	40.1	56.7	37	41	1.85	3.05	79	6.5	56.1	36	39	1.9	3.1	80.1	7.3
47.8	58.1	59.99	46	50	1.63	2.9	59.8	4.6	59.99	42	44	1.67	2.96	62.2	5.3
42.1	55.2	63.1	45	43	1.74	3.08	78	7.8	63.1	42	40	1.82	3.13	78.9	8.06
30.7	55.3	60.7	43	46	1.63	2.9	79	8.1	60.7	41	44	1.69	2.98	81	9.2
41.3	44.3	62.8	39	39	1.69	2.98	84	6.7	62.8	37	38	1.77	3.03	85	7.8
28.9	46.9	58.7	34	36	1.79	3.06	87	9.7	58.5	33	34	1.8	3.13	88	10.1
25.6	38.3	59.9	35	35	1.75	3.05	76	6.2	56.8	34	35	1.76	3.09	79	9.9
21.5	25.3	55.6	32	33	1.94	3.17	73	8.9	53.8	29	30	2	3.24	74	9.2
25.1	36.8	57.1	34	34	1.8	3.1	69	5.3	56.9	31	31	1.82	3.11	70	5.8
34.9	51.1	59.3	43	44	1.69	3	71	5.9	59.3	40	41	1.74	3.06	74	8.01
30.3	53.4	60.32	44	46	1.64	2.93	65	7.8	60.32	41	43	1.7	2.99	67	8.6
23	39.4	55.6	33	35	1.84	3.11	78	6.7	54.9	30	31	1.89	3.14	78	6.8
25	38	56.1	34	32	1.82	3.1	82	10.2	53.9	31	30	1.88	3.16	83	10.7
36.8	50.8	58.9	37	39	1.77	3	76	8.9	58.9	36	36	1.78	3.06	76	10
32.7	56.7	60.2	42	40	1.75	2.98	78	7	60.2	40	38	1.78	3.03	79	7.8
29.4	41.2	58.9	37	38	1.8	3.1	79	8.7	57.6	35	37	1.87	3.17	81	9.4
35.9	63.1	60.1	40	42	1.76	2.98	67	5.1	60.1	36	38	1.84	3.04	67	5.2
26.9	28.4	56.7	35	34	1.7	3.03	69	8.2	54.3	33	33	1.78	3.09	70	8.7
30	40.1	59.9	37	39	1.79	3.03	83	11.2	58.6	36	36	1.84	3.09	85	12.3
40.4	45.6	62.1	42	45	1.7	3	88	13.1	61.9	39	41	1.79	3.06	91	14.7
28.8	44.1	57.8	36	38	1.88	3.14	87	9.4	57.8	36	36	1.92	3.19	87	9.9
34.1	34.5	58.6	44	48	1.69	3	74	8.6	55.9	42	45	1.74	3.05	74	8.9
26	34	56.9	34	35	1.85	3.12	75	6.7	55.9	34	34	1.94	3.19	77	7.3
54.6	106	67.5	46	49	1.6	2.89	78	9.5	67.5	45	47	1.65	2.92	79	9.9
38.7	45.2	62.1	37	38	1.73	3.09	79	8.5	62.1	37	37	1.8	3.16	79	8.7
20.6	34	56.1	33	32	1.92	3.16	84	6.1	54.2	31	31	2.1	3.27	83	7
